# Supplementary material for: An Aqueous Extract of Beta vulgaris subsp. Vulgaris Beetroot Group Reduces Lipid Accumulation in Human Keratinocyte Cells
Source: Int J Mol Sci. 2026 May 27;27(11):4816. doi: 10.3390/ijms27114816 (PMC13256935; doi:10.3390/ijms27114816)
Supplement: Supplementary file 1 [file ijms-27-04816-s001.zip]

Archive with 1 entries (1 files):
- ijms-4279718-supplementary.pdf
